# Supplementary material for: Clinico-Genomic Analysis Reveals Mutations Associated with COVID-19 Disease Severity: Possible Modulation by RNA Structure
Source: Pathogens. 2021 Aug 31;10(9):1109. doi: 10.3390/pathogens10091109 (PMC8464923; doi:10.3390/pathogens10091109)
Supplement: Supplementary file 1 [file pathogens-10-01109-s001.zip]

Archive with 1 entries (1 files):
- pathogens-1283429-supplementary.pdf
